# Supplementary material for: Cognitive costs and gait parameters during single- and dual-task conditions: A comparative study in individuals with and without non-specific neck pain
Source: PLoS One. 2025 May 20;20(5):e0318963. doi: 10.1371/journal.pone.0318963 (PMC12091795; doi:10.1371/journal.pone.0318963)
Supplement: S1 Data — (XLSX) [file pone.0318963.s001.xlsx]

## Sheet: Sheet1
ID	Group	Age	BMI	VAS	Stride_Time	Stance_Time	Swing_Time	Stance_Phase	Double_Support_Phase	Mean_Velocity	Mean_Velocity_Height	Cadence	Stride_Length	Step_Length	Step_Width	Dual_Dual_Stride_Time	Dual_Dual_Stance_Time	Dual_Dual_Swing_Time	Dual_Dual_Stance_Phase	Dual_Dual_Double_Support_Phase	Dual_Dual_Mean_Velocity	Dual_Dual_Mean_Velocity_Height	Dual_Dual_Stride_Length	Dual_Dual_Step_Length	Dual_Dual_Step_Width
1	Neck Pain	19.4736	19.6105	58.7793	1.23725	0.776126	0.484941	60.483	12.8469	1.17216	70.8761	107.959	78.2576	0.642726	0.101604	1.3464	0.769632	0.433164	68.6625	12.9354	1.01761	59.4298	77.6668	0.593897	0.0854904
2	Neck Pain	20.0428	21.9191	66.8729	1.40112	0.77092	0.471049	61.5392	10.4705	1.07691	84.9263	105.021	69.3116	0.545403	0.122729	1.45803	0.796139	0.479409	62.3697	14.2811	1.02809	66.2933	79.1973	0.577108	0.0801991
3	Neck Pain	18.5113	22.347	57.8449	1.10488	0.82008	0.474601	60.1515	11.9647	1.24533	71.8374	113.256	73.9925	0.644512	0.150368	1.35532	0.821292	0.506596	70.1361	13.2462	1.30498	66.0637	81.091	0.592032	0.0587227
4	Neck Pain	15.3753	23.4383	52.4955	1.24879	0.782523	0.423698	63.7804	11.7385	0.966139	68.4324	114.292	74.9674	0.608592	0.120711	1.57589	0.82091	0.477273	59.7571	12.7737	1.10007	68.9144	80.2868	0.581471	0.054833
5	Neck Pain	20.1179	24.1869	54.9943	1.12476	0.674846	0.342333	64.0705	12.338	1.16929	74.609	108.827	77.994	0.627663	0.0974793	1.39076	0.711199	0.489067	66.3043	10.4016	1.17821	62.8444	79.361	0.532598	0.103931
6	Neck Pain	25.3252	19.7743	44.9967	1.28636	0.802597	0.504858	58.3076	11.4457	1.03941	72.4134	110.191	78.3417	0.54122	0.121353	1.82476	0.853197	0.49543	66.4263	13.4656	1.02091	67.0403	73.4246	0.564266	0.0734834
7	Neck Pain	22.0692	20.1215	59.8361	1.33869	0.700097	0.426058	60.141	11.8028	1.27194	72.1005	102.757	71.3291	0.555247	0.0943466	1.67858	0.812628	0.495956	62.6133	11.4865	1.02201	67.754	72.1413	0.626064	0.0994907
8	Neck Pain	20.4615	19.3621	62.0587	1.20792	0.730801	0.406861	59.0069	13.2391	1.29925	73.0343	108.502	75.41	0.629861	0.0907171	1.53189	0.869227	0.502613	66.2732	8.62016	1.2082	67.2239	76.663	0.616084	0.0634425
9	Neck Pain	19.9742	21.1022	51.3833	0.989579	0.76251	0.484674	60.7	11.3449	1.02333	80.2827	109.749	77.2864	0.552583	0.0794576	1.65405	0.82221	0.44697	68.8386	15.3892	0.965042	60.8717	79.6656	0.608403	0.0954319
10	Neck Pain	20.5449	22.2928	51.2397	1.26989	0.849783	0.430399	61.8331	9.59013	1.04504	64.3456	123.104	82.2791	0.62316	0.136902	1.66589	0.855066	0.464149	58.3495	14.9168	1.05848	65.7468	73.8864	0.550243	0.129098
11	Neck Pain	21.5942	23.1785	57.127	1.29367	0.905496	0.502997	59.1007	14.6244	1.18596	72.3682	104.44	78.5225	0.531643	0.0654471	1.41541	0.823327	0.435771	66.5082	13.1033	1.1034	66.8207	80.3259	0.590925	0.107585
12	Neck Pain	18.1384	21.3709	51.5062	1.29043	0.780336	0.48085	60.1563	14.0722	1.06129	65.3681	117.321	78.9453	0.642409	0.135971	1.37757	0.867311	0.548891	57.5202	13.4581	1.11114	65.0359	82.2631	0.491147	0.0776276
13	Neck Pain	22.7286	20.9563	54.4709	1.37358	0.74084	0.484178	59.9921	10.0616	1.09546	72.7776	114.984	75.4191	0.538374	0.104996	1.51172	0.826113	0.394718	62.103	15.1486	1.08209	54.5676	70.4184	0.608924	0.097716
14	Neck Pain	21.9308	21.758	71.7978	1.14289	0.776725	0.381702	62.4145	13.0346	1.10254	65.4066	111.403	82.0523	0.627615	0.0480208	1.62925	0.795104	0.55768	69.8875	13.4487	1.13958	65.8024	70.8154	0.671443	0.08278
15	Neck Pain	21.9364	20.0803	53.0238	1.31802	0.794383	0.510597	62.1387	11.2455	0.908033	67.9132	118.793	77.0488	0.631282	0.101029	1.52086	0.913622	0.569317	63.2547	14.808	1.16929	76.0627	74.2981	0.526293	0.0902364
16	Neck Pain	21.377	25.0522	52.1333	1.36925	0.733967	0.463063	60.5565	12.3952	1.09862	68.5246	111.861	70.6946	0.565161	0.0269992	1.26345	0.844452	0.484891	61.4784	12.405	1.17346	63.1998	76.5381	0.570704	0.0802317
17	Neck Pain	20.5392	18.767	49.8197	1.07214	0.839761	0.431536	62.3536	12.4413	1.03103	74.8791	111.946	82.0168	0.629101	0.108765	1.37958	0.828687	0.369843	64.4062	15.624	1.00142	61.3596	72.3772	0.616455	0.0850699
18	Neck Pain	21.8457	21.8141	60.9535	1.28197	0.761504	0.457169	60.9066	11.6484	1.05069	74.5923	109.734	78.4895	0.613022	0.116557	1.4889	0.736185	0.481934	71.2037	13.6416	1.07158	66.8667	81.761	0.662642	0.0963628
19	Neck Pain	21.6836	24.9401	53.5502	1.19958	0.774887	0.361188	61.4567	10.8244	1.24436	63.7714	116.118	72.7848	0.573058	0.0722293	1.48865	0.735585	0.496791	59.505	13.3881	1.21948	66.5619	77.1203	0.577589	0.0601992
20	Neck Pain	19.7919	21.5116	49.805	1.24185	0.783296	0.470433	65.3469	10.9642	0.974349	70.2747	115.482	72.6025	0.549572	0.0937064	1.79588	0.814636	0.44947	61.8461	10.4599	1.18946	70.9637	75.1972	0.565387	0.0595236
21	Neck Pain	19.3528	21.1769	65.5704	1.28477	0.771079	0.398531	64.6809	10.6257	1.18132	66.4521	106.872	76.4829	0.501869	0.148625	1.2921	0.807276	0.474239	69.4923	13.5739	0.962714	58.7107	67.8205	0.501554	0.0483437
22	Neck Pain	20.7037	20.8923	66.3568	1.20128	0.791947	0.382366	59.4008	10.7523	1.0721	63.7075	103.404	77.3159	0.617483	0.0748276	1.57584	0.769294	0.57651	70.5731	11.3361	1.13515	68.6569	68.4209	0.605172	0.0419919
23	Neck Pain	23.598	21.1933	50.1966	1.18243	0.719137	0.373882	63.6595	11.8992	1.07202	68.9149	108.985	75.9865	0.52176	0.0582328	1.72337	0.807049	0.533246	64.6897	11.7234	0.902177	67.9521	76.405	0.702104	0.0534815
24	Neck Pain	18.0218	23.8338	40.0677	1.25342	0.722085	0.505634	63.6228	10.9264	1.17904	68.4576	106	76.5565	0.604767	0.13445	1.84072	0.879431	0.453772	61.2828	11.3692	1.10469	64.2893	64.337	0.613868	0.0947839
25	Neck Pain	17.5649	17.7398	63.0601	1.14128	0.694992	0.418537	59.7035	13.0231	1.13401	82.1336	109.682	83.4998	0.586828	0.148878	1.43934	0.83477	0.42012	71.2875	10.8675	1.28978	66.6934	80.0632	0.598886	0.0632164
26	Neck Pain	20.8295	24.1068	49.523	1.14142	0.771975	0.526686	63.6376	14.2309	1.15706	72.1648	116.187	80.3577	0.633957	0.0901109	1.57371	0.74295	0.483649	69.7833	17.2495	1.00521	70.1473	74.2092	0.616104	0.105408
27	Neck Pain	20.6018	19.0793	61.325	1.31794	0.788947	0.42321	65.0759	11.1299	1.19682	63.1119	107.713	75.9532	0.584898	0.120344	1.58546	0.794425	0.489327	67.0368	15.6627	1.01657	69.3616	91.2155	0.599445	0.0910414
28	Neck Pain	20.8467	21.0467	39.2392	1.13512	0.772889	0.364632	59.7549	12.3591	1.06687	67.1761	109.786	79.7066	0.583528	0.130244	1.52932	0.759752	0.52481	62.5628	16.8407	1.1764	59.2849	86.5396	0.559349	0.0309449
29	Neck Pain	20.9879	20.7703	62.1408	1.31663	0.833725	0.394174	60.165	12.7495	1.03878	75.1069	110.29	69.8374	0.636594	0.0677255	1.48517	0.780615	0.473234	64.8529	10.5542	0.94572	69.1008	74.0928	0.641164	0.109649
30	Neck Pain	20.0536	22.5005	45.3106	1.29626	0.74972	0.511791	64.0353	12.708	0.991485	80.4422	114.242	76.9896	0.616753	0.0754408	1.5654	0.779319	0.525575	64.5189	13.1425	1.03672	64.6766	74.4683	0.611288	0.114324
31	Neck Pain	23.4797	18.7832	60.8461	1.07742	0.783437	0.442205	62.543	12.1139	1.01746	62.0701	98.7656	84.0465	0.615808	0.126926	1.12016	0.776118	0.596758	65.9926	10.413	1.15964	65.3644	79.9779	0.600881	0.0601841
32	Neck Pain	17.2982	22.2857	55.1142	1.18224	0.695415	0.422586	63.103	13.114	1.39491	60.6004	106.966	73.9098	0.623463	0.14055	1.60231	0.737243	0.540775	69.353	11.6086	1.03657	65.366	83.5159	0.551232	0.102606
33	Neck Pain	18.843	24.9413	47.3685	1.36941	0.730645	0.458001	62.6812	12.7234	1.22447	79.3548	111.056	70.7618	0.523221	0.106886	1.51893	0.793617	0.497596	67.6383	11.1637	1.0764	64.2488	66.8099	0.665175	0.0643051
34	Neck Pain	20.2935	19.1826	51.7437	1.15188	0.784777	0.475089	62.7814	10.1435	0.964893	71.9481	116	71.7396	0.637839	0.0636056	1.46663	0.77197	0.490842	61.7679	15.4792	1.17442	70.9585	66.0681	0.633235	0.0929301
35	Neck Pain	17.2136	21.8225	60.4905	1.20356	0.792455	0.50587	59.3471	13.3037	0.967754	65.6585	107.54	69.5518	0.630623	0.149612	1.80703	0.653528	0.482166	69.1295	12.2075	1.14215	64.5814	71.8898	0.572354	0.052065
36	Neck Pain	20.1483	20.3746	55.8472	1.29621	0.735302	0.522425	64.0946	13.3309	1.14819	72.6731	100.617	71.0762	0.549166	0.0740709	1.39876	0.902649	0.559032	65.9394	15.1368	1.12668	59.4023	77.9137	0.650091	0.0362068
37	Neck Pain	23.8229	22.224	59.6753	1.32834	0.74642	0.432012	64.3392	10.8551	1.15473	56.8213	113.099	73.1475	0.587796	0.0799459	1.43954	0.854438	0.468634	67.0612	14.2082	1.06609	63.0324	77.4844	0.575121	0.0785155
38	Neck Pain	20.5418	21.5326	70.8115	1.22485	0.674106	0.383698	61.5412	12.0569	1.15489	70.0169	106.823	67.9722	0.598035	0.10027	1.79873	0.781185	0.502261	69.3996	17.6073	1.13701	65.8935	80.3489	0.5609	0.0862881
39	Neck Pain	20.9614	20.4095	42.4861	1.19025	0.732149	0.429327	61.913	13.025	1.0745	71.6391	104.052	75.0781	0.593275	0.136625	1.37519	0.800941	0.50256	61.6653	10.0411	1.08763	71.1461	69.0015	0.562015	0.0780696
40	Neck Pain	17.9797	22.3294	67.9377	1.39224	0.794519	0.463014	58.9378	11.686	1.08745	74.6214	106.878	79.5114	0.616693	0.115619	1.41748	0.741417	0.474911	64.8925	15.5185	1.14578	68.0155	63.4193	0.511447	0.0544791
41	Neck Pain	19.2673	24.5674	55.8348	1.42389	0.77876	0.401812	63.0285	13.6095	1.13279	64.9305	109.077	70.4612	0.671568	0.102446	1.47795	0.884786	0.431377	63.4056	15.2929	1.05031	60.7473	79.2901	0.623577	0.078003
42	Neck Pain	19.7496	21.1755	47.8097	1.34789	0.775033	0.402142	63.1441	15.5458	1.10859	70.4284	106.976	82.5964	0.654088	0.103899	1.62611	0.894864	0.516149	60.2964	11.0532	1.08174	77.4259	70.859	0.508443	0.0980788
43	Neck Pain	19.8646	22.7236	44.3575	1.25853	0.752489	0.467189	61.8756	10.821	0.87807	65.3729	98.9722	77.554	0.534389	0.0913054	1.53117	0.807835	0.49695	66.0401	15.0143	1.001	66.3239	64.9076	0.538578	0.0886532
44	Neck Pain	23.0633	19.3014	53.487	1.16917	0.750353	0.447567	64.2487	9.92843	1.07702	71.2769	114.485	80.1529	0.631103	0.106744	1.30611	0.851177	0.525012	72.5347	13.6723	1.0965	71.377	75.7253	0.496221	0.095475
45	Neck Pain	21.6154	19.8741	62.3732	1.16696	0.716984	0.45164	61.3318	12.4557	1.01486	65.5233	116.374	71.7108	0.666447	0.0141132	1.42017	0.808764	0.47332	59.4798	12.545	1.0189	64.2414	78.9659	0.595697	0.0698965
46	No Neck Pain	19.1102	22.4711	0	1.00618	0.752612	0.324387	63.5768	12.2762	1.18614	74.0099	99.5999	74.5625	0.645171	0.117413	1.31717	0.630489	0.445408	59.1709	11.8889	1.12619	66.8402	83.0944	0.667974	0.0385824
47	No Neck Pain	20.724	20.3966	0	1.01793	0.734189	0.416568	58.4613	11.3007	1.02069	67.954	112.564	88.842	0.553494	0.0436281	1.08238	0.707888	0.445628	65.7261	6.94341	1.21813	74.9775	88.1918	0.767454	0.0971115
48	No Neck Pain	16.547	20.6566	0	1.16931	0.750736	0.351584	55.8357	11.6599	1.20724	55.2651	99.5842	66.157	0.559417	0.137695	1.24876	0.645132	0.477416	61.1233	10.0552	1.24603	69.0505	81.9065	0.614198	0.0577828
49	No Neck Pain	21.159	19.7319	0	1.27577	0.818906	0.519364	60.5977	11.006	1.19506	67.9259	107.138	79.7936	0.538613	0.107222	1.31819	0.626154	0.49748	62.9221	10.2676	1.21948	71.3392	81.5583	0.629169	0.0800897
50	No Neck Pain	19.3866	21.3434	0	0.95525	0.789272	0.465568	62.6035	9.52829	0.963018	64.6073	111.187	73.636	0.555598	0.131988	1.24809	0.663031	0.447029	59.4794	11.95	1.09803	72.3614	72.4054	0.646844	0.0387393
51	No Neck Pain	25.2664	19.8728	0	1.18003	0.783458	0.425288	63.9005	12.2824	1.03382	61.6436	109.926	78.3596	0.640927	0.0497362	1.17975	0.759595	0.542775	61.9078	11.0339	1.22064	64.4989	66.8463	0.66979	0.0464108
52	No Neck Pain	24.7191	22.4316	0	1.17738	0.717223	0.483185	60.5737	14.4324	1.12169	63.6129	111.127	76.7065	0.44561	0.0490253	1.14717	0.747501	0.461212	61.7778	8.89166	1.34622	68.1058	81.9419	0.663178	0.0987017
53	No Neck Pain	18.6026	18.1854	0	1.36883	0.695538	0.377684	60.6771	11.8276	1.11991	70.347	110.111	70.8342	0.633848	0.0855309	1.30361	0.71215	0.432679	56.2759	9.52251	1.24486	78.7554	79.5259	0.714205	0.063054
54	No Neck Pain	19.5475	20.7527	0	1.1915	0.787765	0.447174	63.8078	12.1379	1.02905	76.4432	115.394	75.645	0.586901	0.105084	1.0577	0.623365	0.369422	66.0382	11.298	1.2962	76.431	77.4261	0.52868	0.0990655
55	No Neck Pain	19.7782	21.942	0	1.2683	0.783802	0.429991	57.7605	12.8391	1.1889	71.3659	104.238	65.2105	0.509649	0.143891	1.10299	0.690186	0.436867	64.2266	10.8814	1.1763	71.6868	81.2177	0.530654	0.0684354
56	No Neck Pain	18.645	21.7309	0	1.24413	0.813634	0.433201	60.723	9.896	1.17515	66.7675	105.615	77.5162	0.516234	0.111182	1.16024	0.715085	0.433181	60.007	10.1313	1.27499	73.2156	79.698	0.625206	0.033162
57	No Neck Pain	20.5851	26.2475	0	1.01694	0.709801	0.483618	61.8808	14.3538	1.13057	72.0795	105.137	75.9908	0.65382	0.0827196	1.32377	0.708777	0.498015	58.2443	10.2787	1.22793	70.5288	85.6389	0.704865	0.0878414
58	No Neck Pain	17.7252	22.0296	0	1.30682	0.728523	0.456625	62.3984	12.1035	1.07442	67.5045	113.151	77.6933	0.522725	0.0592089	1.23798	0.60781	0.473124	61.8689	12.0443	1.10491	78.7829	80.4306	0.571718	0.0582022
59	No Neck Pain	16.6082	19.5927	0	1.25154	0.658026	0.434436	60.4804	14.2478	1.25487	66.327	113.502	79.7906	0.512332	0.1269	1.1032	0.655484	0.391032	61.2167	10.2235	1.23185	70.9982	76.2654	0.499618	0.0839738
60	No Neck Pain	21.8681	21.2282	0	1.28083	0.720376	0.337256	61.5689	10.7005	1.31554	64.0282	111.256	76.3381	0.626866	0.0610588	1.16897	0.696796	0.458613	61.8892	10.8679	1.10083	73.1592	84.9508	0.678559	0.0705042
61	No Neck Pain	21.8886	18.2028	0	1.62262	0.789829	0.371998	56.5233	14.5271	1.10164	61.0409	114.917	75.2404	0.586928	0.138854	1.13857	0.726815	0.483577	61.4789	14.2549	1.13671	77.7302	78.9143	0.662183	0.0391376
62	No Neck Pain	17.5871	21.2549	0	1.02159	0.716675	0.413865	60.1835	12.9627	1.08878	67.8504	103.11	70.0947	0.523104	0.0814685	1.12902	0.590194	0.526402	62.2656	8.86448	1.21893	68.1131	82.6327	0.59549	0.0732859
63	No Neck Pain	22.6861	19.9005	0	1.40247	0.772024	0.424669	62.407	12.6296	1.19912	70.5903	117.336	70.9389	0.580831	0.137717	1.29789	0.691894	0.494375	64.6183	8.22224	1.22972	79.7939	77.6129	0.600723	0.113924
64	No Neck Pain	18.1053	23.0477	0	1.20126	0.730475	0.36349	59.5354	12.151	1.1142	69.3169	116.616	80.4337	0.518712	0.110368	1.06283	0.707152	0.488042	62.4203	12.1754	1.08108	64.3477	76.7509	0.601513	0.0798597
65	No Neck Pain	20.7595	20.4108	0	1.25873	0.756203	0.540584	61.618	11.4272	1.13606	67.7202	112.678	81.6817	0.625041	0.0858901	1.36088	0.742481	0.453004	58.3759	9.98204	1.3054	80.1482	80.4208	0.655527	0.0688496
66	No Neck Pain	22.461	21.1898	0	1.22545	0.682615	0.49582	62.3937	13.6008	1.22397	65.0713	117.909	73.3094	0.623069	0.0744181	1.28282	0.734643	0.469416	64.4064	10.5226	1.2572	70.1366	80.0641	0.618684	0.0915069
67	No Neck Pain	19.8992	20.256	0	1.18758	0.74426	0.450106	60.8149	12.0105	0.959064	72.8412	100.717	74.73	0.5966	0.0797728	1.30909	0.729129	0.512475	65.1015	9.82827	1.12953	70.7865	82.3991	0.674703	0.0742134
68	No Neck Pain	21.3642	24.5299	0	1.17302	0.590443	0.423602	61.8409	8.8494	1.28183	63.2143	106.378	69.9769	0.588083	0.10285	1.15371	0.660003	0.383361	68.8801	10.6103	1.04624	62.5499	78.6568	0.507269	0.0741907
69	No Neck Pain	18.4507	20.8218	0	1.26295	0.730655	0.40939	59.5745	10.1242	1.15727	73.6801	105.323	80.3638	0.658059	0.0923147	1.18501	0.6046	0.432528	58.1913	13.3978	1.18551	69.726	70.8182	0.607157	0.0481675
70	No Neck Pain	19.4106	24.6986	0	1.07828	0.658476	0.372404	61.0868	11.5212	1.10885	64.7889	112.607	77.8271	0.569984	0.0721857	1.05668	0.680347	0.411372	61.6072	12.2032	1.15541	66.801	77.8361	0.593697	0.074677
71	No Neck Pain	19.3824	22.8655	0	1.30506	0.8003	0.423874	62.7204	12.265	1.14108	66.0378	103.749	84.2061	0.510906	0.0850311	1.14753	0.750082	0.468958	55.7948	12.2933	1.21131	68.9618	83.9691	0.637183	0.0907089
72	No Neck Pain	17.7603	22.2677	0	1.18838	0.77887	0.432888	61.8139	11.7151	1.14624	62.4661	112.787	70.1084	0.592474	0.0923573	1.24937	0.769673	0.511511	62.3829	8.87566	1.16369	71.3134	78.5131	0.623098	0.0532788
73	No Neck Pain	19.4697	22.0637	0	1.11699	0.763334	0.357912	60.3269	13.6285	0.97688	67.293	115.853	72.61	0.674302	0.026138	1.32961	0.735527	0.420151	59.6295	9.27327	0.999254	76.789	78.7681	0.689892	0.0984899
74	No Neck Pain	15.3541	22.1088	0	1.185	0.81605	0.436709	61.9484	8.87335	1.29949	74.6766	112.476	75.6572	0.519262	0.103745	1.08928	0.721467	0.330485	65.8086	6.74138	1.16117	73.038	84.9319	0.557033	0.0681659
75	No Neck Pain	18.5265	17.9302	0	1.35571	0.692554	0.412237	62.9292	12.0154	1.15413	72.3781	110.419	77.7324	0.551927	0.0606084	1.16345	0.718982	0.429389	59.0635	9.78593	1.16944	73.5384	76.4401	0.652275	0.0522446
76	No Neck Pain	19.1454	20.898	0	1.17647	0.827368	0.32461	57.4001	9.07303	1.1943	74.6921	104.061	73.4217	0.590822	0.0554	1.18487	0.672194	0.495674	56.777	12.4351	1.26337	66.5224	72.286	0.677917	0.0899526
77	No Neck Pain	19.2315	22.9213	0	1.26585	0.78661	0.376981	63.8181	12.9396	1.24515	72.4107	104.766	70.1352	0.567305	0.0393797	1.06042	0.693497	0.476881	59.8218	11.7754	1.13018	67.5962	79.1968	0.742832	0.0642641
78	No Neck Pain	19.2755	21.312	0	1.1569	0.728172	0.39932	60.8275	11.6583	1.04788	64.2817	115.248	78.907	0.520885	0.0361832	1.25913	0.783453	0.471409	56.0613	10.6677	1.36787	80.9936	77.5791	0.625912	0.0851903
79	No Neck Pain	19.8147	18.8707	0	1.30579	0.796781	0.514384	62.351	12.4294	1.19735	68.1461	112.897	78.1057	0.626093	0.0493366	1.1276	0.652872	0.436	62.8777	10.9665	1.00884	68.324	75.1688	0.666223	0.0641648
80	No Neck Pain	21.4383	21.3057	0	1.29855	0.684685	0.447828	63.8945	10.5042	1.12324	65.899	108.805	69.9186	0.686002	0.0687294	1.18046	0.780739	0.386048	55.8373	9.96667	1.33112	80.281	79.1231	0.559807	0.0688035
81	No Neck Pain	22.6236	24.4674	0	1.41486	0.698774	0.353226	58.7567	13.7192	1.23468	76.4529	106.91	81.2772	0.579807	0.148598	1.15481	0.683899	0.475765	61.0711	11.3071	1.17757	70.7847	82.4575	0.530402	0.0798712
82	No Neck Pain	18.0507	23.6444	0	1.21244	0.709571	0.444302	60.0811	13.3626	0.937277	63.8161	98.871	80.351	0.524797	0.0742236	1.12107	0.766272	0.408286	55.8055	12.1488	1.28596	72.0114	79.9536	0.692239	0.0758179
83	No Neck Pain	16.3904	21.2884	0	1.29687	0.713551	0.342635	60.9229	12.6753	1.14009	74.2685	103.646	75.1715	0.492552	0.0953325	1.1993	0.629659	0.559205	60.1993	8.57617	1.20798	77.3518	81.5349	0.649722	0.0300894
84	No Neck Pain	16.8739	23.1126	0	1.23981	0.687172	0.474135	59.9325	11.6057	1.08972	74.2648	118.557	74.898	0.582899	0.102014	1.17844	0.729295	0.478525	65.1084	11.4495	1.31396	78.3595	89.067	0.708926	0.0475751
85	No Neck Pain	18.5384	20.7403	0	1.35959	0.801154	0.396444	64.9699	12.6698	1.19323	78.9481	102.598	77.2703	0.625194	0.093932	1.16281	0.663161	0.420968	61.9016	12.3987	1.16126	71.4459	78.2856	0.58133	0.0885882
86	No Neck Pain	18.9442	18.333	0	1.15812	0.727057	0.415318	59.7865	10.7397	1.197	67.7516	109.947	70.1915	0.593758	0.0876767	1.12715	0.629237	0.419431	58.8413	10.3773	1.09014	70.0588	81.3917	0.675995	0.0673573
87	No Neck Pain	17.69	19.736	0	1.3045	0.757625	0.48629	60.3889	13.0833	1.07924	73.3616	114.037	74.6502	0.56988	0.0541412	1.23195	0.710927	0.445353	60.922	12.0511	1.34205	71.7204	77.4539	0.743441	0.0595254
88	No Neck Pain	16.1117	24.2132	0	1.21053	0.711482	0.355642	61.9088	14.2742	1.07878	81.2083	102.725	63.7381	0.540536	0.133528	1.36536	0.750474	0.438025	61.045	15.222	1.18865	73.6898	75.7682	0.670985	0.0428285
89	No Neck Pain	18.6316	20.9068	0	1.22358	0.64897	0.350144	59.0957	13.4059	1.13893	66.7118	109.924	78.8823	0.515392	0.144216	1.21399	0.657753	0.505842	62.1816	10.8435	1.22216	76.4565	77.0755	0.663829	0.0484053
90	No Neck Pain	20.5443	20.9619	0	1.23918	0.753503	0.39082	60.7086	10.7056	1.06034	62.1248	113.69	66.6925	0.611738	0.0395202	1.29961	0.625049	0.459321	57.5829	11.59	1.32348	72.0211	77.6062	0.650428	0.029564
